# Supplementary material for: Transient agonism of the sonic hedgehog pathway triggers a permanent transition of skin appendage fate in the chicken embryo
Source: Sci Adv. 2023 May 17;9(20):eadg9619. doi: 10.1126/sciadv.adg9619 (PMC10191425; doi:10.1126/sciadv.adg9619)
Supplement: Supplementary file 2 — Movie S1 [file sciadv.adg9619_movie_s1.zip]

Archive with 1 entries (1 files):
- adg9619_Movie_S1.mp4
