# Supplementary material for: Transient agonism of the sonic hedgehog pathway triggers a permanent transition of skin appendage fate in the chicken embryo
Source: Sci Adv. 2023 May 17;9(20):eadg9619. doi: 10.1126/sciadv.adg9619 (PMC10191425; doi:10.1126/sciadv.adg9619)
Supplement: Supplementary file 3 — File S1 [file sciadv.adg9619_file_s1.zip]

Archive with 21 entries (18 files):
- Supplemental_file_1_RNAseq_datasets/
- Supplemental_file_1_RNAseq_datasets/.DS_Store
- __MACOSX/Supplemental_file_1_RNAseq_datasets/._.DS_Store
- Supplemental_file_1_RNAseq_datasets/Figure_5/
- Supplemental_file_1_RNAseq_datasets/Figure_4/
- Supplemental_file_1_RNAseq_datasets/Figure_5/Dissected_Digit_Expression_All_Replicates_TPM.xlsx
- __MACOSX/Supplemental_file_1_RNAseq_datasets/Figure_5/._Dissected_Digit_Expression_All_Replicates_TPM.xlsx
- Supplemental_file_1_RNAseq_datasets/Figure_5/DGE_Ventral_Digit_E16_FC_1-5_FDR_P_0.05.xlsx
- __MACOSX/Supplemental_file_1_RNAseq_datasets/Figure_5/._DGE_Ventral_Digit_E16_FC_1-5_FDR_P_0.05.xlsx
- Supplemental_file_1_RNAseq_datasets/Figure_5/DGE_Dorsal_Digit_E16_FC_1-5_FDR_P_0.05.xlsx
- __MACOSX/Supplemental_file_1_RNAseq_datasets/Figure_5/._DGE_Dorsal_Digit_E16_FC_1-5_FDR_P_0.05.xlsx
- Supplemental_file_1_RNAseq_datasets/Figure_4/DGE_Entire_Digit_E14_FC_1-5_FDR_P_0.05.xlsx
- __MACOSX/Supplemental_file_1_RNAseq_datasets/Figure_4/._DGE_Entire_Digit_E14_FC_1-5_FDR_P_0.05.xlsx
- Supplemental_file_1_RNAseq_datasets/Figure_4/DGE_Entire_Digit_E12_FC_1-5_FDR_P_0.05.xlsx
- __MACOSX/Supplemental_file_1_RNAseq_datasets/Figure_4/._DGE_Entire_Digit_E12_FC_1-5_FDR_P_0.05.xlsx
- Supplemental_file_1_RNAseq_datasets/Figure_4/DGE_Entire_Digit_E11_5hrs_DGE_FC_1-5_FDR_P_0.05.xlsx
- __MACOSX/Supplemental_file_1_RNAseq_datasets/Figure_4/._DGE_Entire_Digit_E11_5hrs_DGE_FC_1-5_FDR_P_0.05.xlsx
- Supplemental_file_1_RNAseq_datasets/Figure_4/DGE_Entire_Digit_E16_FC_1-5_FDR_P_0.05.xlsx
- __MACOSX/Supplemental_file_1_RNAseq_datasets/Figure_4/._DGE_Entire_Digit_E16_FC_1-5_FDR_P_0.05.xlsx
- Supplemental_file_1_RNAseq_datasets/Figure_4/Entire_Digit_Expression_All_Replicates_TPM.xlsx
- __MACOSX/Supplemental_file_1_RNAseq_datasets/Figure_4/._Entire_Digit_Expression_All_Replicates_TPM.xlsx
