# Supplementary material for: Transient agonism of the sonic hedgehog pathway triggers a permanent transition of skin appendage fate in the chicken embryo
Source: Sci Adv. 2023 May 17;9(20):eadg9619. doi: 10.1126/sciadv.adg9619 (PMC10191425; doi:10.1126/sciadv.adg9619)
Supplement: Supplementary file 3 — File S1 [file sciadv.adg9619_file_s1.zip › Supplemental_file_1_RNAseq_datasets/Figure_5/DGE_Ventral_Digit_E16_FC_1-5_FDR_P_0.05.xlsx]

## Sheet: Ventral_vs_Ventral_FC>1-5_F...
Name
